# Supplementary material for: Integrating Bulk RNA and Single-Cell Sequencing Data Reveals Genes Related to Energy Metabolism and Efferocytosis in Lumbar Disc Herniation
Source: Biomedicines. 2025 Jun 24;13(7):1536. doi: 10.3390/biomedicines13071536 (PMC12292327; doi:10.3390/biomedicines13071536)
Supplement: Supplementary file 1 [file biomedicines-13-01536-s001.zip]

Archive with 1 entries (1 files):
- biomedicines-3633393-supplementary.pdf
